# Supplementary material for: Detecting N-Phenyl-2-Naphthylamine, L-Arabinose, D-Mannose, L-Phenylalanine, L-Methionine, and D-Trehalose via Photocurrent Measurement
Source: Gels. 2024 Dec 9;10(12):808. doi: 10.3390/gels10120808 (PMC11675501; doi:10.3390/gels10120808)
Supplement: Supplementary file 1 [file gels-10-00808-s001.zip]

Archive with 1 entries (1 files):
- gels-3272987-supplementary.pdf
